# Supplementary material for: Mitogenome of Medicago lupulina L. Cultivar-Population VIK32, Line MlS-1: Dynamic Structural Organization and Foreign Sequences
Source: Int J Mol Sci. 2025 Dec 7;26(24):11830. doi: 10.3390/ijms262411830 (PMC12733082; doi:10.3390/ijms262411830)
Supplement: Supplementary file 1 [file ijms-26-11830-s001.zip]

Archive with 2 entries (2 files):
- Table S1. Blastn alignment of mtDNA and cpDNA of VIK32, line MlS-1.xlsx
- Table S2. Blastn alignment of mtDNA sequences .xlsx
