# Supplementary material for: Mitogenome of Medicago lupulina L. Cultivar-Population VIK32, Line MlS-1: Dynamic Structural Organization and Foreign Sequences
Source: Int J Mol Sci. 2025 Dec 7;26(24):11830. doi: 10.3390/ijms262411830 (PMC12733082; doi:10.3390/ijms262411830)
Supplement: Supplementary file 1 [file ijms-26-11830-s001.zip › Table S1. Blastn alignment of mtDNA and cpDNA of VIK32, line MlS-1.xlsx]

## Sheet: Table S1
Table S1. Blastn alignment of mtDNA and cpDNA of VIK32, line MlS-1.
qseqid	sseqid	pident	length	qlen	slen	qstart	qend	sstart	send		ORF in Mitochondrion_VIK32_MlS-1	ORFs coordinates in Mitochondrion_VIK32_MlS-1
												Start	Stop
Chloroplast_VIK32_MlS-1	Mitochondrion_VIK32_MlS-1	80.46	1131	118340	293010	98882	99968	6544	5440		rnl	5265	8440		Designations:
Chloroplast_VIK32_MlS-1	Mitochondrion_VIK32_MlS-1	80.612	98	118340	293010	97667	97763	7910	7814						qseqid	Chloroplast_VIK32_MlS-1
															sseqid	Mitochondrion_VIK32_MlS-1
Chloroplast_VIK32_MlS-1	Mitochondrion_VIK32_MlS-1	94.318	88	118340	293010	30158	30244	36088	36175		trnD(guc)	36100	36177		pident	percent of identiti
															length	Alignment length
Chloroplast_VIK32_MlS-1	Mitochondrion_VIK32_MlS-1	98.261	345	118340	293010	78707	79050	51489	51145		rpl2	51138	51492		qlen	Length of Chloroplast_VIK32_MlS-1 qseqid
															slen	Length of Mitochondrion_VIK32_MlS-1 sseqid
Chloroplast_VIK32_MlS-1	Mitochondrion_VIK32_MlS-1	98.684	76	118340	293010	1	76	56964	56889		trnH(gug)	56891	56965		qstart	start of alignment in Chloroplast_VIK32_MlS-1 sequence
															qend	end of alignment in Chloroplast_VIK32_MlS-1 sequence
Chloroplast_VIK32_MlS-1	Mitochondrion_VIK32_MlS-1	90.157	894	118340	293010	93139	94003	73820	72932		rns	72061	74074		sstart	start of alignment in Mitochondrion_VIK32_MlS-1 sequence
Chloroplast_VIK32_MlS-1	Mitochondrion_VIK32_MlS-1	95.472	265	118340	293010	94030	94293	72496	72232						send	end of alignment in Mitochondrion_VIK32_MlS-1 sequence
Chloroplast_VIK32_MlS-1	Mitochondrion_VIK32_MlS-1	97.938	291	118340	293010	60820	61109	75628	75917		trnW(cca)	75790	75863
Chloroplast_VIK32_MlS-1	Mitochondrion_VIK32_MlS-1	99.593	984	118340	293010	97831	98812	148102	147119		orf103_5	147584	147895
Chloroplast_VIK32_MlS-1	Mitochondrion_VIK32_MlS-1	89.216	102	118340	293010	21220	21321	220902	220805		intergenic sequence
Chloroplast_VIK32_MlS-1	Mitochondrion_VIK32_MlS-1	93.506	77	118340	293010	15430	15506	239002	239078		trnM(cau)	239003	239075
Chloroplast_VIK32_MlS-1	Mitochondrion_VIK32_MlS-1	99.656	291	118340	293010	97550	97840	248764	249054		rnl	248447	248926
Chloroplast_VIK32_MlS-1	Mitochondrion_VIK32_MlS-1	93.671	79	118340	293010	101534	101612	286691	286613		trnN(guu)	286613	286686
