# Supplementary material for: Mitogenome of Medicago lupulina L. Cultivar-Population VIK32, Line MlS-1: Dynamic Structural Organization and Foreign Sequences
Source: Int J Mol Sci. 2025 Dec 7;26(24):11830. doi: 10.3390/ijms262411830 (PMC12733082; doi:10.3390/ijms262411830)
Supplement: Supplementary file 1 [file ijms-26-11830-s001.zip › Table S2. Blastn alignment of mtDNA sequences .xlsx]

## Sheet: Table S2
Table S2. Blastn alignment of mtDNA sequences.
qseqid	sseqid	pident	length	qlen	slen	qstart	qend	sstart	send			Designations:
Medicago lupulina VIK32	MK748602.1_UNVERIFIED:_Vavilovia_formosa_mitochondrion_sequence	97.92	9425	293010	264766	60275	69607	171154	180523			qseqid	the name of mtDNA
Medicago lupulina VIK33	MK748602.1_UNVERIFIED:_Vavilovia_formosa_mitochondrion_sequence	97.42	9458	293010	264766	27166	36561	202780	193428			sseqid	the name of mtDNA with which the alingment was performed
Medicago lupulina VIK34	MK748602.1_UNVERIFIED:_Vavilovia_formosa_mitochondrion_sequence	95.708	13653	293010	264766	71771	85281	133722	147239			pident	percent of identiti
Medicago lupulina VIK35	NC_072135.1_Trigonella_foenum-graecum_mitochondrion,_complete_genome	96.504	10641	293010	345604	90026	100430	298117	287519			length	Alignment length
Medicago lupulina VIK36	NC_072135.1_Trigonella_foenum-graecum_mitochondrion,_complete_genome	96.464	12612	293010	345604	258937	271279	88243	100786			qlen	Length of mtDNA qseqid
Medicago lupulina VIK37	NC_072135.1_Trigonella_foenum-graecum_mitochondrion,_complete_genome	95.852	18706	293010	345604	71683	90035	150989	169552			slen	Length of mtDNA sseqid
Medicago lupulina VIK38	PP657342.1_Pisum_sativum_mitochondrion,_complete_genome	98.065	9405	293010	363821	60275	69607	6633	15980			qstart	start of alignment in qseqid sequence
Medicago lupulina VIK39	PP657342.1_Pisum_sativum_mitochondrion,_complete_genome	97.533	9446	293010	363821	27166	36562	38179	28837			qend	end of alignment in qseqid sequence
Medicago lupulina VIK40	PP657342.1_Pisum_sativum_mitochondrion,_complete_genome	95.122	13673	293010	363821	71774	85281	69430	55961			sstart	start of alignment in sseqid sequence
Medicago lupulina VIK41	PQ412513.1_Lathyrus_sativus_mitochondrion,_complete_genome	98.04	9186	293010	379804	60499	69607	132741	141872			send	end of alignment in sseqid sequence
Medicago lupulina VIK42	PQ412513.1_Lathyrus_sativus_mitochondrion,_complete_genome	97.598	9452	293010	379804	27166	36562	164122	154768
Medicago lupulina VIK43	PQ412513.1_Lathyrus_sativus_mitochondrion,_complete_genome	95.695	13635	293010	379804	71774	85281	195390	181909
MK748602.1_UNVERIFIED:_Vavilovia_formosa_mitochondrion_sequence	Medicago lupulina VIK43	97.92	9425	264766	293010	171154	180523	60275	69607
MK748602.1_UNVERIFIED:_Vavilovia_formosa_mitochondrion_sequence	Medicago lupulina VIK43	97.42	9458	264766	293010	193428	202780	36561	27166
MK748602.1_UNVERIFIED:_Vavilovia_formosa_mitochondrion_sequence	Medicago lupulina VIK43	95.708	13653	264766	293010	133722	147239	71771	85281
NC_072135.1_Trigonella_foenum-graecum_mitochondrion,_complete_genome	Medicago lupulina VIK43	96.504	10641	345604	293010	287519	298117	100430	90026
NC_072135.1_Trigonella_foenum-graecum_mitochondrion,_complete_genome	Medicago lupulina VIK43	96.464	12612	345604	293010	88243	100786	258937	271279
NC_072135.1_Trigonella_foenum-graecum_mitochondrion,_complete_genome	Medicago lupulina VIK43	95.852	18706	345604	293010	150989	169552	71683	90035
PP657342.1_Pisum_sativum_mitochondrion,_complete_genome	Medicago lupulina VIK43	98.065	9405	363821	293010	6633	15980	60275	69607
PP657342.1_Pisum_sativum_mitochondrion,_complete_genome	Medicago lupulina VIK43	97.533	9446	363821	293010	28837	38179	36562	27166
PP657342.1_Pisum_sativum_mitochondrion,_complete_genome	Medicago lupulina VIK43	95.116	13676	363821	293010	55961	69433	85281	71771
PQ412513.1_Lathyrus_sativus_mitochondrion,_complete_genome	Medicago lupulina VIK43	98.04	9186	379804	293010	132741	141872	60499	69607
PQ412513.1_Lathyrus_sativus_mitochondrion,_complete_genome	Medicago lupulina VIK43	97.598	9452	379804	293010	154768	164122	36562	27166
PQ412513.1_Lathyrus_sativus_mitochondrion,_complete_genome	Medicago lupulina VIK43	95.689	13638	379804	293010	181909	195393	85281	71771
